# Supplementary material for: The burden of interstitial lung disease and pulmonary sarcoidosis lung cancer among adolescents and young adults from 1990 to 2021 and its projections: a comparative study between China and other G20 countries
Source: Front Med (Lausanne). 2025 Dec 10;12:1680118. doi: 10.3389/fmed.2025.1680118 (PMC12727580; doi:10.3389/fmed.2025.1680118)
Supplement: Supplementary file 1 [file Table_1.XLS]

## Sheet: Sheet1
	Predicting the incidence rate of male ILD							Predicting the incidence rate of female ILD									Predicting the mortality rate of male ILD patients							Predicting the mortality rate of female ILD patients								Predicting the DALYs of male ILD							Predicting the DALYs of female ILD
male		Year	Value	Lower	Upper	Type	female		Year	Value	Lower	Upper	Type		male		Year	Value	Lower	Upper	Type	female		Year	Value	Lower	Upper	Type		male		Year	Value	Lower	Upper	Type	female		Year	Value	Lower	Upper	Type
	1	1990	0.961192			Actual		1	1990	1.04334			Actual			1	1990	0.0345401			Actual		1	1990	0.02827			Actual			1	1990	2.9051			Actual		1	1990	2.62776			Actual
	2	1991	0.96462			Actual		2	1991	1.04614			Actual			2	1991	0.0343474			Actual		2	1991	0.0283245			Actual			2	1991	2.89804			Actual		2	1991	2.63529			Actual
	3	1992	0.967517			Actual		3	1992	1.04813			Actual			3	1992	0.0340022			Actual		3	1992	0.0283087			Actual			3	1992	2.8804			Actual		3	1992	2.63749			Actual
	4	1993	0.969712			Actual		4	1993	1.0493			Actual			4	1993	0.0336348			Actual		4	1993	0.0284911			Actual			4	1993	2.86011			Actual		4	1993	2.64967			Actual
	5	1994	0.971101			Actual		5	1994	1.04967			Actual			5	1994	0.0331969			Actual		5	1994	0.0269794			Actual			5	1994	2.8347			Actual		5	1994	2.55725			Actual
	6	1995	0.971534			Actual		6	1995	1.04904			Actual			6	1995	0.032855			Actual		6	1995	0.0255163			Actual			6	1995	2.81495			Actual		6	1995	2.46869			Actual
	7	1996	0.97172			Actual		7	1996	1.04773			Actual			7	1996	0.032256			Actual		7	1996	0.0248993			Actual			7	1996	2.78066			Actual		7	1996	2.43239			Actual
	8	1997	0.972276			Actual		8	1997	1.04618			Actual			8	1997	0.0315536			Actual		8	1997	0.0241272			Actual			8	1997	2.74124			Actual		8	1997	2.38601			Actual
	9	1998	0.972825			Actual		9	1998	1.04433			Actual			9	1998	0.0309447			Actual		9	1998	0.0232288			Actual			9	1998	2.70682			Actual		9	1998	2.33029			Actual
	10	1999	0.973064			Actual		10	1999	1.04242			Actual			10	1999	0.030349			Actual		10	1999	0.0228773			Actual			10	1999	2.67183			Actual		10	1999	2.30742			Actual
	11	2000	0.972719			Actual		11	2000	1.04058			Actual			11	2000	0.0304298			Actual		11	2000	0.0226734			Actual			11	2000	2.67554			Actual		11	2000	2.29432			Actual
	12	2001	0.97126			Actual		12	2001	1.03842			Actual			12	2001	0.0299536			Actual		12	2001	0.0222891			Actual			12	2001	2.64393			Actual		12	2001	2.26867			Actual
	13	2002	0.968457			Actual		13	2002	1.03562			Actual			13	2002	0.0297646			Actual		13	2002	0.0230597			Actual			13	2002	2.62704			Actual		13	2002	2.31117			Actual
	14	2003	0.964374			Actual		14	2003	1.03204			Actual			14	2003	0.0298816			Actual		14	2003	0.0239029			Actual			14	2003	2.629			Actual		14	2003	2.35965			Actual
	15	2004	0.959034			Actual		15	2004	1.02745			Actual			15	2004	0.0293137			Actual		15	2004	0.0234549			Actual			15	2004	2.58886			Actual		15	2004	2.32839			Actual
	16	2005	0.952474			Actual		16	2005	1.02166			Actual			16	2005	0.0289901			Actual		16	2005	0.0230283			Actual			16	2005	2.56169			Actual		16	2005	2.29554			Actual
	17	2006	0.919307			Actual		17	2006	0.981341			Actual			17	2006	0.0281059			Actual		17	2006	0.0225503			Actual			17	2006	2.47282			Actual		17	2006	2.21825			Actual
	18	2007	0.849972			Actual		18	2007	0.894085			Actual			18	2007	0.0284292			Actual		18	2007	0.0225257			Actual			18	2007	2.4162			Actual		18	2007	2.11849			Actual
	19	2008	0.768512			Actual		19	2008	0.791285			Actual			19	2008	0.0297348			Actual		19	2008	0.0231203			Actual			19	2008	2.4043			Actual		19	2008	2.04234			Actual
	20	2009	0.699331			Actual		20	2009	0.704597			Actual			20	2009	0.0310888			Actual		20	2009	0.0243489			Actual			20	2009	2.41101			Actual		20	2009	2.02113			Actual
	21	2010	0.667047			Actual		21	2010	0.66582			Actual			21	2010	0.0312657			Actual		21	2010	0.0245419			Actual			21	2010	2.38892			Actual		21	2010	1.9914			Actual
	22	2011	0.662103			Actual		22	2011	0.662372			Actual			22	2011	0.0304625			Actual		22	2011	0.0242376			Actual			22	2011	2.33896			Actual		22	2011	1.97137			Actual
	23	2012	0.658266			Actual		23	2012	0.660122			Actual			23	2012	0.0297167			Actual		23	2012	0.0232081			Actual			23	2012	2.29361			Actual		23	2012	1.90867			Actual
	24	2013	0.655146			Actual		24	2013	0.65855			Actual			24	2013	0.0298295			Actual		24	2013	0.0227999			Actual			24	2013	2.29832			Actual		24	2013	1.88441			Actual
	25	2014	0.652272			Actual		25	2014	0.657067			Actual			25	2014	0.0302882			Actual		25	2014	0.0220996			Actual			25	2014	2.32258			Actual		25	2014	1.84285			Actual
	26	2015	0.649163			Actual		26	2015	0.655111			Actual			26	2015	0.0301456			Actual		26	2015	0.021315			Actual			26	2015	2.31245			Actual		26	2015	1.79568			Actual
	27	2016	0.644971			Actual		27	2016	0.651995			Actual			27	2016	0.0301567			Actual		27	2016	0.0210353			Actual			27	2016	2.3098			Actual		27	2016	1.77768			Actual
	28	2017	0.639991			Actual		28	2017	0.648154			Actual			28	2017	0.0307236			Actual		28	2017	0.021037			Actual			28	2017	2.33752			Actual		28	2017	1.77582			Actual
	29	2018	0.635396			Actual		29	2018	0.644506			Actual			29	2018	0.0309151			Actual		29	2018	0.0210474			Actual			29	2018	2.34437			Actual		29	2018	1.77454			Actual
	30	2019	0.632361			Actual		30	2019	0.641905			Actual			30	2019	0.0306204			Actual		30	2019	0.0210076			Actual			30	2019	2.32534			Actual		30	2019	1.77097			Actual
	31	2020	0.632226			Actual		31	2020	0.640395			Actual			31	2020	0.0304371			Actual		31	2020	0.0210141			Actual			31	2020	2.31607			Actual		31	2020	1.77017			Actual
	32	2021	0.632252			Actual		32	2021	0.640112			Actual			32	2021	0.0303474			Actual		32	2021	0.02112			Actual			32	2021	2.31039			Actual		32	2021	1.77592			Actual
	33	2022	0.632057	0.513946	0.748897	Forecast		33	2022	0.642857	0.502553	0.800322	Forecast			33	2022	0.0303017	0.0276493	0.032954	Forecast		33	2022	0.0211754	0.0181265	0.0242244	Forecast			33	2022	2.2952	2.11989	2.35718	Forecast		33	2022	1.76181	1.50641	1.85847	Forecast
	34	2023	0.6318	0.476964	0.785719	Forecast		34	2023	0.646421	0.458249	0.846449	Forecast			34	2023	0.0303017	0.0272806	0.0333227	Forecast		34	2023	0.0211754	0.0177062	0.0246447	Forecast			34	2023	2.27631	2.08495	2.35435	Forecast		34	2023	1.73535	1.45586	1.85611	Forecast
	35	2024	0.631575	0.444348	0.818287	Forecast		35	2024	0.649462	0.41928	0.885679	Forecast			35	2024	0.0303017	0.0269522	0.0336511	Forecast		35	2024	0.0211754	0.0173316	0.0250193	Forecast			35	2024	2.25742	2.05172	2.34981	Forecast		35	2024	1.70889	1.4079	1.85115	Forecast
	36	2025	0.631422	0.416476	0.846179	Forecast		36	2025	0.651437	0.386203	0.918153	Forecast			36	2025	0.0303017	0.0266532	0.0339501	Forecast		36	2025	0.0211754	0.0169904	0.0253605	Forecast			36	2025	2.23854	2.01976	2.344	Forecast		36	2025	1.68244	1.36186	1.84429	Forecast
	37	2026	0.631341	0.392804	0.869901	Forecast		37	2026	0.652349	0.358351	0.94512	Forecast			37	2026	0.0303017	0.026377	0.0342263	Forecast		37	2026	0.0211754	0.016675	0.0256759	Forecast			37	2026	2.21965	1.98878	2.33721	Forecast		37	2026	1.65598	1.31729	1.83594	Forecast
	38	2027	0.631317	0.37244	0.890317	Forecast		38	2027	0.65248	0.33458	0.968097	Forecast			38	2027	0.0303017	0.026119	0.0344844	Forecast		38	2027	0.0211754	0.0163802	0.0259707	Forecast			38	2027	2.20077	1.95859	2.32963	Forecast		38	2027	1.62953	1.27391	1.82641	Forecast
	39	2028	0.631328	0.35449	0.908307	Forecast		39	2028	0.652178	0.313732	0.988404	Forecast			39	2028	0.0303017	0.0258759	0.0347274	Forecast		39	2028	0.0211754	0.0161026	0.0262483	Forecast			39	2028	2.18188	1.92904	2.3214	Forecast		39	2028	1.60307	1.23151	1.81591	Forecast
	40	2029	0.631352	0.338218	0.924604	Forecast		40	2029	0.651736	0.294851	1.00702	Forecast			40	2029	0.0303017	0.0256456	0.0349577	Forecast		40	2029	0.0211754	0.0158394	0.0265115	Forecast			40	2029	2.16299	1.90005	2.31263	Forecast		40	2029	1.57662	1.18993	1.80457	Forecast
	41	2030	0.631378	0.323088	0.939744	Forecast		41	2030	0.651338	0.277244	1.02457	Forecast			41	2030	0.0303017	0.0254261	0.0351772	Forecast		41	2030	0.0211754	0.0155886	0.0267623	Forecast			41	2030	2.14411	1.87152	2.30338	Forecast		41	2030	1.55016	1.14906	1.79253	Forecast
	42	2031	0.631398	0.308746	0.954087	Forecast		42	2031	0.651068	0.260467	1.04141	Forecast			42	2031	0.0303017	0.0252161	0.0353872	Forecast		42	2031	0.0211754	0.0153486	0.0270023	Forecast			42	2031	2.12522	1.84341	2.29371	Forecast		42	2031	1.52371	1.10881	1.77987	Forecast
	43	2032	0.631411	0.294982	0.967848	Forecast		43	2032	0.650934	0.244273	1.05771	Forecast			43	2032	0.0303017	0.0250144	0.0355889	Forecast		43	2032	0.0211754	0.015118	0.0272329	Forecast			43	2032	2.10634	1.81567	2.28369	Forecast		43	2032	1.49725	1.06911	1.76666	Forecast
	44	2033	0.631416	0.281681	0.981143	Forecast		44	2033	0.650905	0.228551	1.07353	Forecast			44	2033	0.0303017	0.0248201	0.0357832	Forecast		44	2033	0.0211754	0.014896	0.0274549	Forecast			44	2033	2.08745	1.78824	2.27334	Forecast		44	2033	1.4708	1.02989	1.75297	Forecast
	45	2034	0.631417	0.268789	0.99403	Forecast		45	2034	0.650937	0.213264	1.08889	Forecast			45	2034	0.0303017	0.0246325	0.0359708	Forecast		45	2034	0.0211754	0.0146815	0.0276694	Forecast			45	2034	2.06856	1.76111	2.2627	Forecast		45	2034	1.44434	0.991108	1.73884	Forecast
	46	2035	0.631415	0.256282	1.00653	Forecast		46	2035	0.650991	0.198407	1.10379	Forecast			46	2035	0.0303017	0.0244509	0.0361524	Forecast		46	2035	0.0211754	0.0144739	0.027877	Forecast			46	2035	2.04968	1.73424	2.2518	Forecast		46	2035	1.41789	0.952718	1.72432	Forecast
	47	2036	0.631412	0.244143	1.01867	Forecast		47	2036	0.651042	0.183981	1.11823	Forecast			47	2036	0.0303017	0.0242748	0.0363285	Forecast		47	2036	0.0211754	0.0142725	0.0280784	Forecast			47	2036	2.03079	1.70761	2.24066	Forecast		47	2036	1.39143	0.914687	1.70944	Forecast
	48	2037	0.63141	0.232358	1.03045	Forecast		48	2037	0.651079	0.169978	1.13222	Forecast			48	2037	0.0303017	0.0241036	0.0364997	Forecast		48	2037	0.0211754	0.0140768	0.0282741	Forecast			48	2037	2.01191	1.6812	2.2293	Forecast		48	2037	1.36497	0.876984	1.69423	Forecast
	49	2038	0.631408	0.220911	1.0419	Forecast		49	2038	0.651098	0.15638	1.14581	Forecast			49	2038	0.0303017	0.0239371	0.0366662	Forecast		49	2038	0.0211754	0.0138864	0.0284645	Forecast			49	2038	1.99302	1.65499	2.21774	Forecast		49	2038	1.33852	0.839582	1.67873	Forecast
	50	2039	0.631407	0.209779	1.05303	Forecast		50	2039	0.651104	0.143162	1.15901	Forecast			50	2039	0.0303017	0.0237748	0.0368285	Forecast		50	2039	0.0211754	0.0137008	0.0286501	Forecast			50	2039	1.97413	1.62896	2.20599	Forecast		50	2039	1.31206	0.802458	1.66294	Forecast
	51	2040	0.631407	0.198941	1.06387	Forecast		51	2040	0.651101	0.130293	1.17187	Forecast			51	2040	0.0303017	0.0236165	0.0369868	Forecast		51	2040	0.0211754	0.0135198	0.0288311	Forecast			51	2040	1.95525	1.60311	2.19407	Forecast		51	2040	1.28561	0.765593	1.64689	Forecast
	52	2041	0.631407	0.188374	1.07444	Forecast		52	2041	0.651094	0.117745	1.18441	Forecast			52	2041	0.0303017	0.0234618	0.0371415	Forecast		52	2041	0.0211754	0.0133429	0.029008	Forecast			52	2041	1.93636	1.57742	2.18199	Forecast		52	2041	1.25915	0.728968	1.63061	Forecast
	53	2042	0.631407	0.178057	1.08476	Forecast		53	2042	0.651088	0.105492	1.19667	Forecast			53	2042	0.0303017	0.0233106	0.0372928	Forecast		53	2042	0.0211754	0.0131699	0.029181	Forecast			53	2042	1.91748	1.55188	2.16976	Forecast		53	2042	1.2327	0.692567	1.6141	Forecast
	54	2043	0.631407	0.167973	1.09484	Forecast		54	2043	0.651083	0.0935085	1.20865	Forecast			54	2043	0.0303017	0.0231625	0.0374408	Forecast		54	2043	0.0211754	0.0130006	0.0293503	Forecast			54	2043	1.89859	1.52647	2.15739	Forecast		54	2043	1.20624	0.656377	1.59738	Forecast
	55	2044	0.631407	0.158103	1.10471	Forecast		55	2044	0.65108	0.0817769	1.22038	Forecast			55	2044	0.0303017	0.0230175	0.0375859	Forecast		55	2044	0.0211754	0.0128347	0.0295162	Forecast			55	2044	1.8797	1.5012	2.14489	Forecast		55	2044	1.17979	0.620384	1.58046	Forecast
	56	2045	0.631408	0.148435	1.11438	Forecast		56	2045	0.651079	0.0702806	1.23188	Forecast			56	2045	0.0303017	0.0228752	0.0377281	Forecast		56	2045	0.0211754	0.0126721	0.0296788	Forecast			56	2045	1.86082	1.47606	2.13226	Forecast		56	2045	1.15333	0.584577	1.56336	Forecast
	57	2046	0.631408	0.138957	1.12386	Forecast		57	2046	0.651079	0.0590059	1.24316	Forecast			57	2046	0.0303017	0.0227357	0.0378676	Forecast		57	2046	0.0211754	0.0125125	0.0298384	Forecast			57	2046	1.84193	1.45103	2.11952	Forecast		57	2046	1.12688	0.548945	1.54608	Forecast
	58	2047	0.631408	0.129656	1.13316	Forecast		58	2047	0.65108	0.0479406	1.25422	Forecast			58	2047	0.0303017	0.0225987	0.0380046	Forecast		58	2047	0.0211754	0.0123558	0.0299951	Forecast			58	2047	1.82305	1.42611	2.10666	Forecast		58	2047	1.10042	0.513479	1.52863	Forecast
	59	2048	0.631408	0.61961	0.644504	Forecast		59	2048	0.651081	0.62673	0.658985	Forecast			59	2048	0.0303017	0.0294306	0.0311727	Forecast		59	2048	0.0211754	0.0201377	0.0222132	Forecast			59	2048	1.80416	2.25194	2.33845	Forecast		59	2048	1.07397	1.70026	1.82335	Forecast
	60	2049	0.631408	0.590638	0.672962	Forecast		60	2049	0.651082	0.593524	0.699318	Forecast			60	2049	0.0303017	0.0286133	0.0319901	Forecast		60	2049	0.0211754	0.0192218	0.0231291	Forecast			60	2049	1.78527	2.19924	2.35338	Forecast		60	2049	1.04751	1.62198	1.84872	Forecast
	61	2050	0.631408	0.553268	0.709883	Forecast		61	2050	0.651082	0.549486	0.749439	Forecast			61	2050	0.0303017	0.0280784	0.0325249	Forecast		61	2050	0.0211754	0.0186149	0.023736	Forecast			61	2050	1.76639	2.15738	2.35746	Forecast		61	2050	1.02106	1.56084	1.85695	Forecast
		Predicting the incidence rate of male lung cancer							Predicting the incidence rate of female lung cancer								Predicting the mortality rate of male lung cancer patients							Predicting the mortality rate of female lung cancer patients								Predicting the DALYs of male lung cancer							Predicting the DALYs of female lung cancer
male		Year	Value	Lower	Upper	Type	female		Year	Value	Lower	Upper	Type		male		Year	Value	Lower	Upper	Type	female		Year	Value	Lower	Upper	Type		male		Year	Value	Lower	Upper	Type	female		Year	Value	Lower	Upper	Type
	1	1990	2.87804			Actual		1	1990	1.906			Actual			1	1990	2.58798			Actual		1	1990	1.68238			Actual			1	1990	147.508			Actual		1	1990	95.893			Actual
	2	1991	2.88298			Actual		2	1991	1.91649			Actual			2	1991	2.58985			Actual		2	1991	1.6877			Actual			2	1991	147.568			Actual		2	1991	96.1935			Actual
	3	1992	2.88303			Actual		3	1992	1.90503			Actual			3	1992	2.58442			Actual		3	1992	1.67352			Actual			3	1992	147.115			Actual		3	1992	95.2932			Actual
	4	1993	2.89685			Actual		4	1993	1.91587			Actual			4	1993	2.59354			Actual		4	1993	1.67852			Actual			4	1993	147.476			Actual		4	1993	95.4482			Actual
	5	1994	2.89277			Actual		5	1994	1.94048			Actual			5	1994	2.58529			Actual		5	1994	1.69516			Actual			5	1994	146.864			Actual		5	1994	96.3399			Actual
	6	1995	2.91259			Actual		6	1995	1.94552			Actual			6	1995	2.59789			Actual		6	1995	1.69491			Actual			6	1995	147.498			Actual		6	1995	96.3114			Actual
	7	1996	2.91617			Actual		7	1996	1.9284			Actual			7	1996	2.59739			Actual		7	1996	1.67526			Actual			7	1996	147.548			Actual		7	1996	95.2314			Actual
	8	1997	2.86689			Actual		8	1997	1.89387			Actual			8	1997	2.55007			Actual		8	1997	1.64095			Actual			8	1997	145.035			Actual		8	1997	93.3805			Actual
	9	1998	2.83495			Actual		9	1998	1.87558			Actual			9	1998	2.5191			Actual		9	1998	1.62073			Actual			9	1998	143.44			Actual		9	1998	92.394			Actual
	10	1999	2.82236			Actual		10	1999	1.8684			Actual			10	1999	2.50532			Actual		10	1999	1.60957			Actual			10	1999	142.718			Actual		10	1999	91.7725			Actual
	11	2000	2.90348			Actual		11	2000	1.8646			Actual			11	2000	2.57512			Actual		11	2000	1.60193			Actual			11	2000	146.667			Actual		11	2000	91.28			Actual
	12	2001	2.89058			Actual		12	2001	1.83073			Actual			12	2001	2.55848			Actual		12	2001	1.56593			Actual			12	2001	145.548			Actual		12	2001	89.0495			Actual
	13	2002	2.88613			Actual		13	2002	1.8157			Actual			13	2002	2.54809			Actual		13	2002	1.54615			Actual			13	2002	144.648			Actual		13	2002	87.7641			Actual
	14	2003	2.91831			Actual		14	2003	1.8104			Actual			14	2003	2.57062			Actual		14	2003	1.53435			Actual			14	2003	145.852			Actual		14	2003	87.1196			Actual
	15	2004	2.89395			Actual		15	2004	1.79086			Actual			15	2004	2.53908			Actual		15	2004	1.5051			Actual			15	2004	143.92			Actual		15	2004	85.3564			Actual
	16	2005	2.76451			Actual		16	2005	1.73805			Actual			16	2005	2.41084			Actual		16	2005	1.44292			Actual			16	2005	136.463			Actual		16	2005	81.633			Actual
	17	2006	2.58402			Actual		17	2006	1.67605			Actual			17	2006	2.2388			Actual		17	2006	1.37265			Actual			17	2006	126.503			Actual		17	2006	77.4745			Actual
	18	2007	2.52569			Actual		18	2007	1.64426			Actual			18	2007	2.17724			Actual		18	2007	1.33082			Actual			18	2007	122.982			Actual		18	2007	75.1287			Actual
	19	2008	2.55074			Actual		19	2008	1.63453			Actual			19	2008	2.19139			Actual		19	2008	1.31167			Actual			19	2008	124.002			Actual		19	2008	74.3185			Actual
	20	2009	2.59715			Actual		20	2009	1.66576			Actual			20	2009	2.2272			Actual		20	2009	1.32737			Actual			20	2009	126.479			Actual		20	2009	75.4839			Actual
	21	2010	2.58689			Actual		21	2010	1.6772			Actual			21	2010	2.21274			Actual		21	2010	1.3253			Actual			21	2010	125.899			Actual		21	2010	75.4974			Actual
	22	2011	2.43326			Actual		22	2011	1.68674			Actual			22	2011	2.07515			Actual		22	2011	1.31946			Actual			22	2011	118.207			Actual		22	2011	75.1799			Actual
	23	2012	2.29372			Actual		23	2012	1.65363			Actual			23	2012	1.95005			Actual		23	2012	1.27984			Actual			23	2012	111.222			Actual		23	2012	72.8556			Actual
	24	2013	2.3008			Actual		24	2013	1.63517			Actual			24	2013	1.94849			Actual		24	2013	1.25105			Actual			24	2013	111.175			Actual		24	2013	71.2483			Actual
	25	2014	2.43308			Actual		25	2014	1.62399			Actual			25	2014	2.04905			Actual		25	2014	1.22769			Actual			25	2014	116.819			Actual		25	2014	69.9481			Actual
	26	2015	2.44622			Actual		26	2015	1.6072			Actual			26	2015	2.05621			Actual		26	2015	1.20902			Actual			26	2015	117.254			Actual		26	2015	68.8699			Actual
	27	2016	2.47662			Actual		27	2016	1.61938			Actual			27	2016	2.07765			Actual		27	2016	1.21296			Actual			27	2016	118.486			Actual		27	2016	69.1287			Actual
	28	2017	2.59504			Actual		28	2017	1.65157			Actual			28	2017	2.16335			Actual		28	2017	1.22168			Actual			28	2017	123.201			Actual		28	2017	69.6483			Actual
	29	2018	2.6918			Actual		29	2018	1.69587			Actual			29	2018	2.23107			Actual		29	2018	1.24			Actual			29	2018	126.93			Actual		29	2018	70.7211			Actual
	30	2019	2.70643			Actual		30	2019	1.73305			Actual			30	2019	2.23326			Actual		30	2019	1.25418			Actual			30	2019	127.107			Actual		30	2019	71.5841			Actual
	31	2020	2.71321			Actual		31	2020	1.7632			Actual			31	2020	2.23251			Actual		31	2020	1.26771			Actual			31	2020	127.123			Actual		31	2020	72.4194			Actual
	32	2021	2.72931			Actual		32	2021	1.79825			Actual			32	2021	2.23838			Actual		32	2021	1.28374			Actual			32	2021	127.45			Actual		32	2021	73.3507			Actual
	33	2022	2.73013	2.38989	3.07038	Forecast		33	2022	1.82296	1.7141	2.00852	Forecast			33	2022	2.23471	1.93748	2.53194	Forecast		33	2022	1.29584	1.1811	1.45301	Forecast			33	2022	127.212	110.266	144.158	Forecast		33	2022	74.0112	65.975	83.2449	Forecast
	34	2023	2.73013	2.34232	3.11795	Forecast		34	2023	1.84038	1.68632	2.04849	Forecast			34	2023	2.23471	1.89592	2.5735	Forecast		34	2023	1.30497	1.15143	1.49052	Forecast			34	2023	127.212	107.894	146.53	Forecast		34	2023	74.3825	64.136	85.0983	Forecast
	35	2024	2.73013	2.29999	3.16028	Forecast		35	2024	1.85265	1.65878	2.08463	Forecast			35	2024	2.23471	1.85892	2.6105	Forecast		35	2024	1.31185	1.12218	1.52569	Forecast			35	2024	127.212	105.783	148.641	Forecast		35	2024	74.5522	62.5159	86.6993	Forecast
	36	2025	2.73013	2.26146	3.19881	Forecast		36	2025	1.86131	1.63197	2.11751	Forecast			36	2025	2.23471	1.82525	2.64417	Forecast		36	2025	1.31705	1.09373	1.55861	Forecast			36	2025	127.212	103.862	150.561	Forecast		36	2025	74.6099	61.0833	88.1093	Forecast
	37	2026	2.73013	2.22587	3.2344	Forecast		37	2026	1.86741	1.60611	2.14763	Forecast			37	2026	2.23471	1.79415	2.67527	Forecast		37	2026	1.32098	1.06625	1.58945	Forecast			37	2026	127.212	102.088	152.336	Forecast		37	2026	74.6171	59.7988	89.3776	Forecast
	38	2027	2.73013	2.19263	3.26764	Forecast		38	2027	1.87171	1.58133	2.17543	Forecast			38	2027	2.23471	1.76511	2.70431	Forecast		38	2027	1.32394	1.03985	1.6184	Forecast			38	2027	127.212	100.431	153.993	Forecast		38	2027	74.6076	58.6279	90.5391	Forecast
	39	2028	2.73013	2.16132	3.29895	Forecast		39	2028	1.87474	1.55763	2.20125	Forecast			39	2028	2.23471	1.73775	2.73167	Forecast		39	2028	1.32617	1.01452	1.64565	Forecast			39	2028	127.212	98.8704	155.553	Forecast		39	2028	74.5963	57.5446	91.6182	Forecast
	40	2029	2.73013	2.13166	3.32861	Forecast		40	2029	1.87687	1.53497	2.2254	Forecast			40	2029	2.23471	1.71183	2.75759	Forecast		40	2029	1.32785	0.990251	1.67137	Forecast			40	2029	127.212	97.3915	157.032	Forecast		40	2029	74.5882	56.53	92.6313	Forecast
	41	2030	2.73013	2.10339	3.35688	Forecast		41	2030	1.87838	1.51331	2.24812	Forecast			41	2030	2.23471	1.68713	2.78229	Forecast		41	2030	1.32913	0.96699	1.69572	Forecast			41	2030	127.212	95.9826	158.441	Forecast		41	2030	74.5835	55.5712	93.5899	Forecast
	42	2031	2.73013	2.07635	3.38392	Forecast		42	2031	1.87944	1.49258	2.2696	Forecast			42	2031	2.23471	1.6635	2.80592	Forecast		42	2031	1.33009	0.944681	1.71886	Forecast			42	2031	127.212	94.6346	159.789	Forecast		42	2031	74.5814	54.659	94.5022	Forecast
	43	2032	2.73013	2.05038	3.40989	Forecast		43	2032	1.88019	1.4727	2.29	Forecast			43	2032	2.23471	1.64081	2.82861	Forecast		43	2032	1.33081	0.92326	1.7409	Forecast			43	2032	127.212	93.3401	161.084	Forecast		43	2032	74.5806	53.7869	95.3746	Forecast
	44	2033	2.73013	2.02537	3.4349	Forecast		44	2033	1.88072	1.4536	2.30946	Forecast			44	2033	2.23471	1.61896	2.85046	Forecast		44	2033	1.33136	0.902665	1.76197	Forecast			44	2033	127.212	92.0934	162.33	Forecast		44	2033	74.5805	52.9498	96.2119	Forecast
	45	2034	2.73013	2.00122	3.45905	Forecast		45	2034	1.88109	1.43523	2.3281	Forecast			45	2034	2.23471	1.59785	2.87157	Forecast		45	2034	1.33177	0.882835	1.78215	Forecast			45	2034	127.212	90.8894	163.534	Forecast		45	2034	74.5806	52.1439	97.018	Forecast
	46	2035	2.73013	1.97784	3.48243	Forecast		46	2035	1.88135	1.41752	2.34599	Forecast			46	2035	2.23471	1.57743	2.89199	Forecast		46	2035	1.33208	0.863711	1.80154	Forecast			46	2035	127.212	89.7241	164.7	Forecast		46	2035	74.5808	51.3658	97.7961	Forecast
	47	2036	2.73013	1.95516	3.50511	Forecast		47	2036	1.88153	1.40041	2.36323	Forecast			47	2036	2.23471	1.55761	2.91181	Forecast		47	2036	1.33232	0.84524	1.82021	Forecast			47	2036	127.212	88.5939	165.83	Forecast		47	2036	74.5809	50.6129	98.549	Forecast
	48	2037	2.73013	1.93313	3.52714	Forecast		48	2037	1.88166	1.38386	2.37987	Forecast			48	2037	2.23471	1.53836	2.93106	Forecast		48	2037	1.33249	0.827371	1.83823	Forecast			48	2037	127.212	87.4959	166.928	Forecast		48	2037	74.5809	49.8829	99.279	Forecast
	49	2038	2.73013	1.9117	3.54857	Forecast		49	2038	1.88176	1.36782	2.39598	Forecast			49	2038	2.23471	1.51963	2.94979	Forecast		49	2038	1.33263	0.81006	1.85566	Forecast			49	2038	127.212	86.4274	167.996	Forecast		49	2038	74.5809	49.1739	99.988	Forecast
	50	2039	2.73013	1.89081	3.56946	Forecast		50	2039	1.88182	1.35225	2.4116	Forecast			50	2039	2.23471	1.50138	2.96804	Forecast		50	2039	1.33273	0.793264	1.87254	Forecast			50	2039	127.212	85.3862	169.038	Forecast		50	2039	74.581	48.4842	100.678	Forecast
	51	2040	2.73013	1.87043	3.58984	Forecast		51	2040	1.88187	1.33711	2.42677	Forecast			51	2040	2.23471	1.48357	2.98585	Forecast		51	2040	1.3328	0.776945	1.88893	Forecast			51	2040	127.212	84.3703	170.054	Forecast		51	2040	74.581	47.8122	101.35	Forecast
	52	2041	2.73013	1.85052	3.60975	Forecast		52	2041	1.8819	1.32237	2.44153	Forecast			52	2041	2.23471	1.46618	3.00324	Forecast		52	2041	1.33286	0.761071	1.90485	Forecast			52	2041	127.212	83.3779	171.046	Forecast		52	2041	74.581	47.1567	102.005	Forecast
	53	2042	2.73013	1.83105	3.62922	Forecast		53	2042	1.88192	1.30801	2.45591	Forecast			53	2042	2.23471	1.44916	3.02026	Forecast		53	2042	1.3329	0.745608	1.92035	Forecast			53	2042	127.212	82.4075	172.016	Forecast		53	2042	74.581	46.5165	102.645	Forecast
	54	2043	2.73013	1.81199	3.64828	Forecast		54	2043	1.88194	1.29399	2.46993	Forecast			54	2043	2.23471	1.43251	3.03691	Forecast		54	2043	1.33294	0.730531	1.93546	Forecast			54	2043	127.212	81.4577	172.966	Forecast		54	2043	74.5809	45.8905	103.271	Forecast
	55	2044	2.73013	1.79332	3.66695	Forecast		55	2044	1.88195	1.2803	2.48364	Forecast			55	2044	2.23471	1.4162	3.05322	Forecast		55	2044	1.33296	0.715812	1.9502	Forecast			55	2044	127.212	80.5272	173.897	Forecast		55	2044	74.5809	45.278	103.884	Forecast
	56	2045	2.73013	1.77502	3.68525	Forecast		56	2045	1.88196	1.2669	2.49703	Forecast			56	2045	2.23471	1.40021	3.06921	Forecast		56	2045	1.33298	0.70143	1.96459	Forecast			56	2045	127.212	79.6149	174.809	Forecast		56	2045	74.5809	44.678	104.484	Forecast
	57	2046	2.73013	1.75706	3.70321	Forecast		57	2046	1.88196	1.2538	2.51014	Forecast			57	2046	2.23471	1.38452	3.0849	Forecast		57	2046	1.33299	0.687363	1.97867	Forecast			57	2046	127.212	78.7198	175.704	Forecast		57	2046	74.5809	44.0897	105.072	Forecast
	58	2047	2.73013	1.73942	3.72084	Forecast		58	2047	1.88197	1.24096	2.52298	Forecast			58	2047	2.23471	1.36911	3.10031	Forecast		58	2047	1.333	0.673593	1.99245	Forecast			58	2047	127.212	77.8409	176.583	Forecast		58	2047	74.5809	43.5127	105.649	Forecast
	59	2048	2.73013	2.62114	2.83913	Forecast		59	2048	1.88197	1.78528	1.86064	Forecast			59	2048	2.23471	2.13967	2.32975	Forecast		59	2048	1.33301	1.26292	1.32875	Forecast			59	2048	127.212	121.816	132.608	Forecast		59	2048	74.5809	72.1012	75.9211	Forecast
	60	2049	2.73013	2.51447	2.9458	Forecast		60	2049	1.88197	1.76591	1.91484	Forecast			60	2049	2.23471	2.04638	2.42304	Forecast		60	2049	1.33302	1.2385	1.37144	Forecast			60	2049	127.212	116.482	137.942	Forecast		60	2049	74.5809	70.1708	78.5942	Forecast
	61	2050	2.73013	2.44528	3.01498	Forecast		61	2050	1.88197	1.74118	1.96413	Forecast			61	2050	2.23471	1.9859	2.48352	Forecast		61	2050	1.33302	1.21052	1.41319	Forecast			61	2050	127.212	113.029	141.395	Forecast		61	2050	74.5809	68.0241	81.0804	Forecast
