# Supplementary material for: The burden of interstitial lung disease and pulmonary sarcoidosis lung cancer among adolescents and young adults from 1990 to 2021 and its projections: a comparative study between China and other G20 countries
Source: Front Med (Lausanne). 2025 Dec 10;12:1680118. doi: 10.3389/fmed.2025.1680118 (PMC12727580; doi:10.3389/fmed.2025.1680118)
Supplement: Supplementary file 2 [file Data_Sheet_1.ZIP]

Archive with 15 entries (14 files):
- Additional file 1/
- Additional file 1/Table S1.csv
- Additional file 1/Table S10.csv
- Additional file 1/Table S11.csv
- Additional file 1/Table S12.csv
- Additional file 1/Table S13.csv
- Additional file 1/Table S14.csv
- Additional file 1/Table S2.csv
- Additional file 1/Table S3.csv
- Additional file 1/Table S4.csv
- Additional file 1/Table S5.csv
- Additional file 1/Table S6.csv
- Additional file 1/Table S7.csv
- Additional file 1/Table S8.csv
- Additional file 1/Table S9.csv
