# Supplementary material for: The burden of interstitial lung disease and pulmonary sarcoidosis lung cancer among adolescents and young adults from 1990 to 2021 and its projections: a comparative study between China and other G20 countries
Source: Front Med (Lausanne). 2025 Dec 10;12:1680118. doi: 10.3389/fmed.2025.1680118 (PMC12727580; doi:10.3389/fmed.2025.1680118)
Supplement: Supplementary file 2 [file Data_Sheet_1.ZIP › Additional file 1/Table S1.csv]

	location_name	Overll difference	Aging	Population	Epidemiological change	a_percent	p_percent	r_percent	val_1990	val_2021	diff1
1	China	-29327.93	-1110.234	15503.903	-43721.6	-3.79	52.86	-149.08
2	America	48205.31	2238.031	91574.635	-45607.357	4.64	189.97	-94.61
3	Argentina	2114.73	5.901	1530.26	578.568	0.28	72.36	27.36
4	Australia	942.13	-9.635	617.638	334.129	-1.02	65.56	35.47
5	Brazil	-5805.83	-21.835	5647.579	-11431.577	-0.38	97.27	-196.9
6	Canada	2795.74	25.36	2496.9	273.475	0.91	89.31	9.78
7	European Union	3292.72	849.713	2997.084	-554.075	25.81	91.02	-16.83
8	France	856.17	-135.167	693.074	298.262	-15.79	80.95	34.84
9	Germany	927.77	276.626	409.337	241.806	29.82	44.12	26.06
10	India	75959.74	10287.271	49616.754	16055.713	13.54	65.32	21.14
11	Indonesia	4417.54	503.16	2851.786	1062.592	11.39	64.56	24.05
12	Italy	-721.41	160.617	480.491	-1362.514	22.26	66.6	-188.87
13	Japan	-2973.19	938.646	530.624	-4442.463	31.57	17.85	-149.42
14	Mexico	2111.15	80.94	4114.286	-2084.071	3.83	194.88	-98.72
15	Russian Federation	-5149.8	910.169	-821.608	-5238.358	17.67	-15.95	-101.72
16	Saudi Arabia	4319.39	396.109	2592.182	1331.104	9.17	60.01	30.82
17	South Africa	1526.69	125.205	2293.413	-891.932	8.2	150.22	-58.42
18	South Korea	3703.69	-15.955	2193.013	1526.634	-0.43	59.21	41.22
19	Turkey	4530.43	650.186	2647.061	1233.182	14.35	58.43	27.22
20	United Kingdom	-2607.82	-183.841	1586.206	-4010.187	-7.05	60.82	-153.78
