# Supplementary material for: The burden of interstitial lung disease and pulmonary sarcoidosis lung cancer among adolescents and young adults from 1990 to 2021 and its projections: a comparative study between China and other G20 countries
Source: Front Med (Lausanne). 2025 Dec 10;12:1680118. doi: 10.3389/fmed.2025.1680118 (PMC12727580; doi:10.3389/fmed.2025.1680118)
Supplement: Supplementary file 2 [file Data_Sheet_1.ZIP › Additional file 1/Table S10.csv]

male		Year	Value	Lower	Upper	Type			female		Year	Value	Lower	Upper	Type
	1	1990	0.034540061			Actual				1	1990	0.028270025			Actual
	2	1991	0.034347401			Actual				2	1991	0.028324504			Actual
	3	1992	0.034002166			Actual				3	1992	0.028308749			Actual
	4	1993	0.033634772			Actual				4	1993	0.028491131			Actual
	5	1994	0.033196853			Actual				5	1994	0.026979402			Actual
	6	1995	0.03285504			Actual				6	1995	0.025516268			Actual
	7	1996	0.032256003			Actual				7	1996	0.024899293			Actual
	8	1997	0.031553621			Actual				8	1997	0.024127181			Actual
	9	1998	0.030944667			Actual				9	1998	0.023228814			Actual
	10	1999	0.030348951			Actual				10	1999	0.022877283			Actual
	11	2000	0.030429826			Actual				11	2000	0.022673434			Actual
	12	2001	0.029953617			Actual				12	2001	0.022289067			Actual
	13	2002	0.029764589			Actual				13	2002	0.023059737			Actual
	14	2003	0.029881633			Actual				14	2003	0.023902917			Actual
	15	2004	0.029313686			Actual				15	2004	0.023454907			Actual
	16	2005	0.028990127			Actual				16	2005	0.023028328			Actual
	17	2006	0.028105888			Actual				17	2006	0.022550337			Actual
	18	2007	0.028429205			Actual				18	2007	0.022525745			Actual
	19	2008	0.029734789			Actual				19	2008	0.023120343			Actual
	20	2009	0.031088779			Actual				20	2009	0.024348941			Actual
	21	2010	0.031265728			Actual				21	2010	0.024541896			Actual
	22	2011	0.030462504			Actual				22	2011	0.024237594			Actual
	23	2012	0.029716745			Actual				23	2012	0.023208062			Actual
	24	2013	0.02982947			Actual				24	2013	0.022799934			Actual
	25	2014	0.030288163			Actual				25	2014	0.022099621			Actual
	26	2015	0.030145566			Actual				26	2015	0.021314964			Actual
	27	2016	0.030156719			Actual				27	2016	0.021035258			Actual
	28	2017	0.030723605			Actual				28	2017	0.021037007			Actual
	29	2018	0.030915063			Actual				29	2018	0.021047391			Actual
	30	2019	0.030620442			Actual				30	2019	0.021007634			Actual
	31	2020	0.030437101			Actual				31	2020	0.021014135			Actual
	32	2021	0.030347411			Actual				32	2021	0.021119979			Actual
	33	2022	0.030301659	0.027649343	0.032953974	Forecast				33	2022	0.021175449	0.018126537	0.02422436	Forecast
	34	2023	0.030301659	0.027280596	0.033322721	Forecast				34	2023	0.021175449	0.017706227	0.02464467	Forecast
	35	2024	0.030301659	0.026952203	0.033651115	Forecast				35	2024	0.021175449	0.017331605	0.025019292	Forecast
	36	2025	0.030301659	0.026653249	0.033950068	Forecast				36	2025	0.021175449	0.016990383	0.025360514	Forecast
	37	2026	0.030301659	0.026377002	0.034226315	Forecast				37	2026	0.021175449	0.016674959	0.025675938	Forecast
	38	2027	0.030301659	0.02611896	0.034484357	Forecast				38	2027	0.021175449	0.016380238	0.025970659	Forecast
	39	2028	0.030301659	0.025875938	0.03472738	Forecast				39	2028	0.021175449	0.016102611	0.026248286	Forecast
	40	2029	0.030301659	0.025645583	0.034957735	Forecast				40	2029	0.021175449	0.015839409	0.026511488	Forecast
	41	2030	0.030301659	0.025426099	0.035177218	Forecast				41	2030	0.021175449	0.015588593	0.026762304	Forecast
	42	2031	0.030301659	0.025216079	0.035387238	Forecast				42	2031	0.021175449	0.015348563	0.027002334	Forecast
	43	2032	0.030301659	0.025014395	0.035588922	Forecast				43	2032	0.021175449	0.015118038	0.02723286	Forecast
	44	2033	0.030301659	0.024820126	0.035783191	Forecast				44	2033	0.021175449	0.014895969	0.027454928	Forecast
	45	2034	0.030301659	0.024632511	0.035970806	Forecast				45	2034	0.021175449	0.01468149	0.027669407	Forecast
	46	2035	0.030301659	0.024450909	0.036152408	Forecast				46	2035	0.021175449	0.014473871	0.027877026	Forecast
	47	2036	0.030301659	0.024274776	0.036328541	Forecast				47	2036	0.021175449	0.014272495	0.028078403	Forecast
	48	2037	0.030301659	0.024103647	0.03649967	Forecast				48	2037	0.021175449	0.014076828	0.028274069	Forecast
	49	2038	0.030301659	0.023937117	0.0366662	Forecast				49	2038	0.021175449	0.013886412	0.028464485	Forecast
	50	2039	0.030301659	0.023774835	0.036828482	Forecast				50	2039	0.021175449	0.013700846	0.028650051	Forecast
	51	2040	0.030301659	0.023616491	0.036986826	Forecast				51	2040	0.021175449	0.013519776	0.028831121	Forecast
	52	2041	0.030301659	0.023461812	0.037141505	Forecast				52	2041	0.021175449	0.013342891	0.029008006	Forecast
	53	2042	0.030301659	0.023310555	0.037292763	Forecast				53	2042	0.021175449	0.013169913	0.029180984	Forecast
	54	2043	0.030301659	0.023162501	0.037440817	Forecast				54	2043	0.021175449	0.013000595	0.029350302	Forecast
	55	2044	0.030301659	0.023017456	0.037585862	Forecast				55	2044	0.021175449	0.012834713	0.029516184	Forecast
	56	2045	0.030301659	0.022875243	0.037728074	Forecast				56	2045	0.021175449	0.012672067	0.029678831	Forecast
	57	2046	0.030301659	0.022735703	0.037867615	Forecast				57	2046	0.021175449	0.012512473	0.029838424	Forecast
	58	2047	0.030301659	0.02259869	0.038004627	Forecast				58	2047	0.021175449	0.012355767	0.02999513	Forecast
	59	2048	0.030301659	0.029430645	0.031172673	Forecast				59	2048	0.021175449	0.020137686	0.022213211	Forecast
	60	2049	0.030301659	0.028613256	0.031990061	Forecast				60	2049	0.021175449	0.01922184	0.023129058	Forecast
	61	2050	0.030301659	0.028078431	0.032524886	Forecast				61	2050	0.021175449	0.018614936	0.023735961	Forecast
