# Supplementary material for: The burden of interstitial lung disease and pulmonary sarcoidosis lung cancer among adolescents and young adults from 1990 to 2021 and its projections: a comparative study between China and other G20 countries
Source: Front Med (Lausanne). 2025 Dec 10;12:1680118. doi: 10.3389/fmed.2025.1680118 (PMC12727580; doi:10.3389/fmed.2025.1680118)
Supplement: Supplementary file 2 [file Data_Sheet_1.ZIP › Additional file 1/Table S11.csv]

male		Year	Value	Lower	Upper	Type			female		Year	Value	Lower	Upper	Type
	1	1990	2.905104518			Actual				1	1990	2.627756365			Actual
	2	1991	2.898035308			Actual				2	1991	2.635286234			Actual
	3	1992	2.880398328			Actual				3	1992	2.637488054			Actual
	4	1993	2.860105765			Actual				4	1993	2.649666531			Actual
	5	1994	2.834702843			Actual				5	1994	2.55725158			Actual
	6	1995	2.814954178			Actual				6	1995	2.468688843			Actual
	7	1996	2.780659368			Actual				7	1996	2.432386385			Actual
	8	1997	2.741241303			Actual				8	1997	2.386009652			Actual
	9	1998	2.706824708			Actual				9	1998	2.330291976			Actual
	10	1999	2.671827918			Actual				10	1999	2.307415477			Actual
	11	2000	2.675542793			Actual				11	2000	2.294323287			Actual
	12	2001	2.643927353			Actual				12	2001	2.268670183			Actual
	13	2002	2.627043109			Actual				13	2002	2.311173209			Actual
	14	2003	2.628999177			Actual				14	2003	2.359648553			Actual
	15	2004	2.588857575			Actual				15	2004	2.328389111			Actual
	16	2005	2.56169148			Actual				16	2005	2.295540227			Actual
	17	2006	2.472815208			Actual				17	2006	2.218253293			Actual
	18	2007	2.416199327			Actual				18	2007	2.118493058			Actual
	19	2008	2.404302221			Actual				19	2008	2.04234349			Actual
	20	2009	2.411006806			Actual				20	2009	2.021128544			Actual
	21	2010	2.388921067			Actual				21	2010	1.991399719			Actual
	22	2011	2.338955064			Actual				22	2011	1.971370616			Actual
	23	2012	2.293613465			Actual				23	2012	1.90867004			Actual
	24	2013	2.298315221			Actual				24	2013	1.884409594			Actual
	25	2014	2.32257799			Actual				25	2014	1.842850091			Actual
	26	2015	2.312448173			Actual				26	2015	1.795677685			Actual
	27	2016	2.309796801			Actual				27	2016	1.777682532			Actual
	28	2017	2.337518688			Actual				28	2017	1.775824256			Actual
	29	2018	2.344369783			Actual				29	2018	1.774539944			Actual
	30	2019	2.32533796			Actual				30	2019	1.770966693			Actual
	31	2020	2.316066611			Actual				31	2020	1.770169839			Actual
	32	2021	2.310389238			Actual				32	2021	1.775918462			Actual
	33	2022	2.295195665	2.119894339	2.357181003	Forecast				33	2022	1.761805192	1.506412262	1.858466028	Forecast
	34	2023	2.276309667	2.084949437	2.354353908	Forecast				34	2023	1.735349843	1.455855346	1.856112245	Forecast
	35	2024	2.257423669	2.051724928	2.349806421	Forecast				35	2024	1.708894494	1.407904149	1.851152743	Forecast
	36	2025	2.238537671	2.019763681	2.343995672	Forecast				36	2025	1.682439145	1.361861029	1.844285165	Forecast
	37	2026	2.219651673	1.988781027	2.33720633	Forecast				37	2026	1.655983795	1.317293252	1.835942244	Forecast
	38	2027	2.200765675	1.958585445	2.329629916	Forecast				38	2027	1.629528446	1.273910472	1.826414325	Forecast
	39	2028	2.181879677	1.929040766	2.321402598	Forecast				39	2028	1.603073097	1.231506673	1.815907425	Forecast
	40	2029	2.162993679	1.900046073	2.312625295	Forecast				40	2029	1.576617748	1.189929406	1.804573994	Forecast
	41	2030	2.14410768	1.871524107	2.303375265	Forecast				41	2030	1.550162399	1.149062105	1.792530597	Forecast
	42	2031	2.125221682	1.843414166	2.293713211	Forecast				42	2031	1.523707049	1.108813272	1.779868732	Forecast
	43	2032	2.106335684	1.815667521	2.283687859	Forecast				43	2032	1.4972517	1.06910952	1.766661785	Forecast
	44	2033	2.087449686	1.788244354	2.27333903	Forecast				44	2033	1.470796351	1.029890924	1.752969683	Forecast
	45	2034	2.068563688	1.761111628	2.262699759	Forecast				45	2034	1.444341002	0.991107791	1.738842118	Forecast
	46	2035	2.04967769	1.734241576	2.251797815	Forecast				46	2035	1.417885653	0.952718376	1.724320834	Forecast
	47	2036	2.030791692	1.70761059	2.240656805	Forecast				47	2036	1.391430303	0.914687204	1.709441307	Forecast
	48	2037	2.011905694	1.681198399	2.229297	Forecast				48	2037	1.364974954	0.876983829	1.694233984	Forecast
	49	2038	1.993019696	1.654987447	2.217735955	Forecast				49	2038	1.338519605	0.839581887	1.678725228	Forecast
	50	2039	1.974133698	1.628962406	2.205989001	Forecast				50	2039	1.312064256	0.802458369	1.662938047	Forecast
	51	2040	1.955247699	1.6031098	2.194069611	Forecast				51	2040	1.285608907	0.765593052	1.646892665	Forecast
	52	2041	1.936361701	1.577417706	2.181989708	Forecast				52	2041	1.259153557	0.728968051	1.630606969	Forecast
	53	2042	1.917475703	1.551875516	2.169759902	Forecast				53	2042	1.232698208	0.692567451	1.61409687	Forecast
	54	2043	1.898589705	1.526473742	2.15738968	Forecast				54	2043	1.206242859	0.656377024	1.597376599	Forecast
	55	2044	1.879703707	1.501203854	2.144887572	Forecast				55	2044	1.17978751	0.620383981	1.580458943	Forecast
	56	2045	1.860817709	1.476058154	2.132261275	Forecast				56	2045	1.15333216	0.584576784	1.563355442	Forecast
	57	2046	1.841931711	1.451029665	2.119517768	Forecast				57	2046	1.126876811	0.548944972	1.546076555	Forecast
	58	2047	1.823045713	1.426112039	2.106663398	Forecast				58	2047	1.100421462	0.513479035	1.528631794	Forecast
	59	2048	1.804159715	2.251941942	2.338449389	Forecast				59	2048	1.073966113	1.700261179	1.823349205	Forecast
	60	2049	1.785273717	2.199242576	2.353376758	Forecast				60	2049	1.047510764	1.621976133	1.848723554	Forecast
	61	2050	1.766387719	2.157384734	2.357462604	Forecast				61	2050	1.021055414	1.560842034	1.856946954	Forecast
