# Supplementary material for: The burden of interstitial lung disease and pulmonary sarcoidosis lung cancer among adolescents and young adults from 1990 to 2021 and its projections: a comparative study between China and other G20 countries
Source: Front Med (Lausanne). 2025 Dec 10;12:1680118. doi: 10.3389/fmed.2025.1680118 (PMC12727580; doi:10.3389/fmed.2025.1680118)
Supplement: Supplementary file 2 [file Data_Sheet_1.ZIP › Additional file 1/Table S12.csv]

male		Year	Value	Lower	Upper	Type			female		Year	Value	Lower	Upper	Type
	1	1990	2.878044304			Actual				1	1990	1.906004262			Actual
	2	1991	2.882978628			Actual				2	1991	1.916487947			Actual
	3	1992	2.883026904			Actual				3	1992	1.905030014			Actual
	4	1993	2.896850119			Actual				4	1993	1.91587347			Actual
	5	1994	2.892766202			Actual				5	1994	1.940479853			Actual
	6	1995	2.91259218			Actual				6	1995	1.94552392			Actual
	7	1996	2.91617142			Actual				7	1996	1.928396484			Actual
	8	1997	2.866885343			Actual				8	1997	1.893865133			Actual
	9	1998	2.83494618			Actual				9	1998	1.875578421			Actual
	10	1999	2.822357132			Actual				10	1999	1.868399348			Actual
	11	2000	2.90348059			Actual				11	2000	1.86459675			Actual
	12	2001	2.890580644			Actual				12	2001	1.830729332			Actual
	13	2002	2.886131025			Actual				13	2002	1.815701078			Actual
	14	2003	2.918305748			Actual				14	2003	1.810400741			Actual
	15	2004	2.893946438			Actual				15	2004	1.790857176			Actual
	16	2005	2.764511176			Actual				16	2005	1.738053643			Actual
	17	2006	2.584021584			Actual				17	2006	1.676050647			Actual
	18	2007	2.525694953			Actual				18	2007	1.644264444			Actual
	19	2008	2.550742863			Actual				19	2008	1.634525437			Actual
	20	2009	2.597146688			Actual				20	2009	1.665764987			Actual
	21	2010	2.586892343			Actual				21	2010	1.677201613			Actual
	22	2011	2.433263717			Actual				22	2011	1.686744612			Actual
	23	2012	2.293724071			Actual				23	2012	1.653629313			Actual
	24	2013	2.300799459			Actual				24	2013	1.63517316			Actual
	25	2014	2.433075179			Actual				25	2014	1.623993694			Actual
	26	2015	2.446223858			Actual				26	2015	1.607199561			Actual
	27	2016	2.476617855			Actual				27	2016	1.619383102			Actual
	28	2017	2.595036868			Actual				28	2017	1.651570048			Actual
	29	2018	2.691800274			Actual				29	2018	1.695866903			Actual
	30	2019	2.706428314			Actual				30	2019	1.733049532			Actual
	31	2020	2.713214309			Actual				31	2020	1.763201615			Actual
	32	2021	2.729314899			Actual				32	2021	1.798252946			Actual
	33	2022	2.730134591	2.389886063	3.070383119	Forecast				33	2022	1.822960235	1.714095567	2.008516017	Forecast
	34	2023	2.730134591	2.342322108	3.117947074	Forecast				34	2023	1.840376126	1.68632431	2.048486644	Forecast
	35	2024	2.730134591	2.299985799	3.160283383	Forecast				35	2024	1.852652391	1.658783398	2.084626755	Forecast
	36	2025	2.730134591	2.261458323	3.198810859	Forecast				36	2025	1.861305792	1.631965304	2.117506328	Forecast
	37	2026	2.730134591	2.225865907	3.234403274	Forecast				37	2026	1.867405477	1.606114186	2.147630114	Forecast
	38	2027	2.730134591	2.19262518	3.267644001	Forecast				38	2027	1.871705077	1.581329076	2.175426979	Forecast
	39	2028	2.730134591	2.161323702	3.29894548	Forecast				39	2028	1.874735816	1.557625219	2.201253789	Forecast
	40	2029	2.730134591	2.131657115	3.328612066	Forecast				40	2029	1.87687215	1.534971	2.225404453	Forecast
	41	2030	2.730134591	2.103393217	3.356875965	Forecast				41	2030	1.878378028	1.513310249	2.248120032	Forecast
	42	2031	2.730134591	2.076350061	3.38391912	Forecast				42	2031	1.879439504	1.492575633	2.269598184	Forecast
	43	2032	2.730134591	2.050381936	3.409887246	Forecast				43	2032	1.880187727	1.472696572	2.290001356	Forecast
	44	2033	2.730134591	2.025369997	3.434899185	Forecast				44	2033	1.880715141	1.453603776	2.309463591	Forecast
	45	2034	2.730134591	2.001215807	3.459053375	Forecast				45	2034	1.881086909	1.435231699	2.328096082	Forecast
	46	2035	2.730134591	1.977836741	3.482432441	Forecast				46	2035	1.881348964	1.417519719	2.345991625	Forecast
	47	2036	2.730134591	1.955162645	3.505106536	Forecast				47	2036	1.881533683	1.400412566	2.363228169	Forecast
	48	2037	2.730134591	1.93313335	3.527135831	Forecast				48	2037	1.88166389	1.383860298	2.379871643	Forecast
	49	2038	2.730134591	1.911696787	3.548572394	Forecast				49	2038	1.881755672	1.367818034	2.395978198	Forecast
	50	2039	2.730134591	1.890807539	3.569461642	Forecast				50	2039	1.881820367	1.352245566	2.411595983	Forecast
	51	2040	2.730134591	1.870425709	3.589843472	Forecast				51	2040	1.881865971	1.337106922	2.426766571	Forecast
	52	2041	2.730134591	1.850516025	3.609753157	Forecast				52	2041	1.881898116	1.322369922	2.441526088	Forecast
	53	2042	2.730134591	1.831047119	3.629222063	Forecast				53	2042	1.881920774	1.308005757	2.455906124	Forecast
	54	2043	2.730134591	1.811990951	3.648278231	Forecast				54	2043	1.881936746	1.293988599	2.46993447	Forecast
	55	2044	2.730134591	1.793322334	3.666946848	Forecast				55	2044	1.881948005	1.280295246	2.483635709	Forecast
	56	2045	2.730134591	1.775018542	3.685250639	Forecast				56	2045	1.881955941	1.26690481	2.497031705	Forecast
	57	2046	2.730134591	1.757058989	3.703210193	Forecast				57	2046	1.881961535	1.253798438	2.510141995	Forecast
	58	2047	2.730134591	1.739424952	3.72084423	Forecast				58	2047	1.881965478	1.24095907	2.522984125	Forecast
	59	2048	2.730134591	2.621136069	2.839133112	Forecast				59	2048	1.881968257	1.785284616	1.860635855	Forecast
	60	2049	2.730134591	2.514472497	2.945796685	Forecast				60	2049	1.881970217	1.765909374	1.914842878	Forecast
	61	2050	2.730134591	2.445284455	3.014984727	Forecast				61	2050	1.881971598	1.741178521	1.96412626	Forecast
