# Supplementary material for: The burden of interstitial lung disease and pulmonary sarcoidosis lung cancer among adolescents and young adults from 1990 to 2021 and its projections: a comparative study between China and other G20 countries
Source: Front Med (Lausanne). 2025 Dec 10;12:1680118. doi: 10.3389/fmed.2025.1680118 (PMC12727580; doi:10.3389/fmed.2025.1680118)
Supplement: Supplementary file 2 [file Data_Sheet_1.ZIP › Additional file 1/Table S13.csv]

male		Year	Value	Lower	Upper	Type			female		Year	Value	Lower	Upper	Type
	1	1990	2.587982212			Actual				1	1990	1.682376447			Actual
	2	1991	2.589854597			Actual				2	1991	1.687703871			Actual
	3	1992	2.584421597			Actual				3	1992	1.673516362			Actual
	4	1993	2.593544462			Actual				4	1993	1.678516852			Actual
	5	1994	2.5852879			Actual				5	1994	1.695157298			Actual
	6	1995	2.597893562			Actual				6	1995	1.694911476			Actual
	7	1996	2.597391408			Actual				7	1996	1.675258695			Actual
	8	1997	2.550070806			Actual				8	1997	1.640949615			Actual
	9	1998	2.519102882			Actual				9	1998	1.620731681			Actual
	10	1999	2.505317837			Actual				10	1999	1.60957115			Actual
	11	2000	2.575123084			Actual				11	2000	1.601930306			Actual
	12	2001	2.558483149			Actual				12	2001	1.565930427			Actual
	13	2002	2.548092204			Actual				13	2002	1.54615296			Actual
	14	2003	2.570624584			Actual				14	2003	1.534345621			Actual
	15	2004	2.539080858			Actual				15	2004	1.505098538			Actual
	16	2005	2.410838593			Actual				16	2005	1.442917194			Actual
	17	2006	2.238803055			Actual				17	2006	1.372651732			Actual
	18	2007	2.177239727			Actual				18	2007	1.330818326			Actual
	19	2008	2.191392735			Actual				19	2008	1.311666873			Actual
	20	2009	2.227197402			Actual				20	2009	1.327372255			Actual
	21	2010	2.212744177			Actual				21	2010	1.325304481			Actual
	22	2011	2.07515429			Actual				22	2011	1.31946063			Actual
	23	2012	1.950048526			Actual				23	2012	1.279838179			Actual
	24	2013	1.948488509			Actual				24	2013	1.251045089			Actual
	25	2014	2.049046179			Actual				25	2014	1.227687139			Actual
	26	2015	2.056208194			Actual				26	2015	1.20902242			Actual
	27	2016	2.077654528			Actual				27	2016	1.212959136			Actual
	28	2017	2.163345111			Actual				28	2017	1.221682857			Actual
	29	2018	2.231073653			Actual				29	2018	1.239995694			Actual
	30	2019	2.233255498			Actual				30	2019	1.25417885			Actual
	31	2020	2.232508856			Actual				31	2020	1.267707995			Actual
	32	2021	2.238376654			Actual				32	2021	1.28373977			Actual
	33	2022	2.234710072	1.937484467	2.531935677	Forecast				33	2022	1.295837349	1.181099671	1.453006233	Forecast
	34	2023	2.234710072	1.895918122	2.573502022	Forecast				34	2023	1.304966182	1.151429392	1.490521562	Forecast
	35	2024	2.234710072	1.858921686	2.610498457	Forecast				35	2024	1.3118548	1.122180889	1.525689941	Forecast
	36	2025	2.234710072	1.825254536	2.644165607	Forecast				36	2025	1.317052952	1.093725674	1.558612295	Forecast
	37	2026	2.234710072	1.794152742	2.675267401	Forecast				37	2026	1.320975477	1.066254429	1.589454443	Forecast
	38	2027	2.234710072	1.765106318	2.704313826	Forecast				38	2027	1.323935415	1.039848225	1.618404329	Forecast
	39	2028	2.234710072	1.737754731	2.731665413	Forecast				39	2028	1.326168984	1.014521966	1.645650052	Forecast
	40	2029	2.234710072	1.711831944	2.757588199	Forecast				40	2029	1.327854436	0.990251421	1.671369025	Forecast
	41	2030	2.234710072	1.687134998	2.782285145	Forecast				41	2030	1.329126277	0.96699022	1.695723209	Forecast
	42	2031	2.234710072	1.663504867	2.805915277	Forecast				42	2031	1.330086009	0.94468056	1.718857635	Forecast
	43	2032	2.234710072	1.640814196	2.828605948	Forecast				43	2032	1.330810223	0.923259905	1.740900657	Forecast
	44	2033	2.234710072	1.618959118	2.850461025	Forecast				44	2033	1.331356715	0.902665113	1.761965088	Forecast
	45	2034	2.234710072	1.597853603	2.87156654	Forecast				45	2034	1.331769097	0.882834897	1.782149693	Forecast
	46	2035	2.234710072	1.57742544	2.891994703	Forecast				46	2035	1.332080281	0.863711225	1.801540788	Forecast
	47	2036	2.234710072	1.557613319	2.911806824	Forecast				47	2036	1.332315101	0.845240019	1.820213791	Forecast
	48	2037	2.234710072	1.538364657	2.931055487	Forecast				48	2037	1.332492295	0.827371433	1.838234653	Forecast
	49	2038	2.234710072	1.519633948	2.949786195	Forecast				49	2038	1.332626006	0.810059851	1.855661142	Forecast
	50	2039	2.234710072	1.501381504	2.968038639	Forecast				50	2039	1.332726905	0.793263733	1.87254397	Forecast
	51	2040	2.234710072	1.483572459	2.985847684	Forecast				51	2040	1.332803043	0.776945363	1.88892777	Forecast
	52	2041	2.234710072	1.466175988	3.003244155	Forecast				52	2041	1.332860497	0.761070562	1.904851945	Forecast
	53	2042	2.234710072	1.44916468	3.020255464	Forecast				53	2042	1.332903851	0.745608378	1.920351386	Forecast
	54	2043	2.234710072	1.432514031	3.036906113	Forecast				54	2043	1.332936567	0.730530785	1.935457095	Forecast
	55	2044	2.234710072	1.416202031	3.053218113	Forecast				55	2044	1.332961254	0.715812391	1.950196703	Forecast
	56	2045	2.234710072	1.40020882	3.069211323	Forecast				56	2045	1.332979882	0.701430174	1.96459493	Forecast
	57	2046	2.234710072	1.384516409	3.084903734	Forecast				57	2046	1.33299394	0.687363228	1.978673956	Forecast
	58	2047	2.234710072	1.369108438	3.100311705	Forecast				58	2047	1.333004547	0.673592545	1.992453755	Forecast
	59	2048	2.234710072	2.139671738	2.329748405	Forecast				59	2048	1.333012552	1.262924374	1.328750324	Forecast
	60	2049	2.234710072	2.046377361	2.423042782	Forecast				60	2049	1.333018592	1.238496465	1.3714359	Forecast
	61	2050	2.234710072	1.985900636	2.483519507	Forecast				61	2050	1.33302315	1.210518663	1.413190938	Forecast
