# Supplementary material for: The burden of interstitial lung disease and pulmonary sarcoidosis lung cancer among adolescents and young adults from 1990 to 2021 and its projections: a comparative study between China and other G20 countries
Source: Front Med (Lausanne). 2025 Dec 10;12:1680118. doi: 10.3389/fmed.2025.1680118 (PMC12727580; doi:10.3389/fmed.2025.1680118)
Supplement: Supplementary file 2 [file Data_Sheet_1.ZIP › Additional file 1/Table S14.csv]

male		Year	Value	Lower	Upper	Type			female		Year	Value	Lower	Upper	Type
	1	1990	147.5083598			Actual				1	1990	95.89304897			Actual
	2	1991	147.5677343			Actual				2	1991	96.19346712			Actual
	3	1992	147.114991			Actual				3	1992	95.2931751			Actual
	4	1993	147.4761243			Actual				4	1993	95.4482018			Actual
	5	1994	146.8636062			Actual				5	1994	96.33987195			Actual
	6	1995	147.4976114			Actual				6	1995	96.31143446			Actual
	7	1996	147.5477415			Actual				7	1996	95.23139671			Actual
	8	1997	145.0350123			Actual				8	1997	93.38052717			Actual
	9	1998	143.4396944			Actual				9	1998	92.39400483			Actual
	10	1999	142.7180251			Actual				10	1999	91.77247168			Actual
	11	2000	146.6666995			Actual				11	2000	91.28004947			Actual
	12	2001	145.5480211			Actual				12	2001	89.04948687			Actual
	13	2002	144.6484673			Actual				13	2002	87.76409424			Actual
	14	2003	145.8515153			Actual				14	2003	87.11963009			Actual
	15	2004	143.9203498			Actual				15	2004	85.35637923			Actual
	16	2005	136.4634556			Actual				16	2005	81.6330272			Actual
	17	2006	126.5028673			Actual				17	2006	77.4744721			Actual
	18	2007	122.9820167			Actual				18	2007	75.12865237			Actual
	19	2008	124.002039			Actual				19	2008	74.31852092			Actual
	20	2009	126.4790919			Actual				20	2009	75.48392076			Actual
	21	2010	125.8991102			Actual				21	2010	75.49738488			Actual
	22	2011	118.2073921			Actual				22	2011	75.17989929			Actual
	23	2012	111.2221885			Actual				23	2012	72.85555226			Actual
	24	2013	111.1746762			Actual				24	2013	71.24825063			Actual
	25	2014	116.8193579			Actual				25	2014	69.94813942			Actual
	26	2015	117.2540644			Actual				26	2015	68.8698615			Actual
	27	2016	118.4855163			Actual				27	2016	69.12874979			Actual
	28	2017	123.2006239			Actual				28	2017	69.64834689			Actual
	29	2018	126.930093			Actual				29	2018	70.72111063			Actual
	30	2019	127.1067346			Actual				30	2019	71.58412191			Actual
	31	2020	127.123251			Actual				31	2020	72.41935139			Actual
	32	2021	127.4502071			Actual				32	2021	73.35074644			Actual
	33	2022	127.2118982	110.266082	144.1577145	Forecast				33	2022	74.01115869	65.97496195	83.24489912	Forecast
	34	2023	127.2118982	107.8941797	146.5296168	Forecast				34	2023	74.38249417	64.13598473	85.09829102	Forecast
	35	2024	127.2118982	105.7832302	148.6405663	Forecast				35	2024	74.5522167	62.51591867	86.6992831	Forecast
	36	2025	127.2118982	103.8623506	150.5614459	Forecast				36	2025	74.60993054	61.08332444	88.10934459	Forecast
	37	2026	127.2118982	102.0879069	152.3358896	Forecast				37	2026	74.61713788	59.79880594	89.3775625	Forecast
	38	2027	127.2118982	100.4307761	153.9930204	Forecast				38	2027	74.60760089	58.62794431	90.53912823	Forecast
	39	2028	127.2118982	98.87037277	155.5534237	Forecast				39	2028	74.59633452	57.54455456	91.61820289	Forecast
	40	2029	127.2118982	97.39150876	157.0322877	Forecast				40	2029	74.58818422	56.5299655	92.63128315	Forecast
	41	2030	127.2118982	95.98259803	158.4411984	Forecast				41	2030	74.58353627	55.57116623	93.58985916	Forecast
	42	2031	127.2118982	94.63456326	159.7892332	Forecast				42	2031	74.58137872	54.65901827	94.50222281	Forecast
	43	2032	127.2118982	93.34013541	161.0836611	Forecast				43	2032	74.58062433	53.78690474	95.37460837	Forecast
	44	2033	127.2118982	92.09338631	162.3304102	Forecast				44	2033	74.5805127	52.9498286	96.21188545	Forecast
	45	2034	127.2118982	90.88940599	163.5343905	Forecast				45	2034	74.58062054	52.14385309	97.01797721	Forecast
	46	2035	127.2118982	89.72407347	164.699723	Forecast				46	2035	74.58075655	51.36576712	97.79611796	Forecast
	47	2036	127.2118982	88.59388989	165.8299066	Forecast				47	2036	74.58085703	50.61288544	98.5490193	Forecast
	48	2037	127.2118982	87.49585448	166.927942	Forecast				48	2037	74.58091515	49.88292466	99.27898341	Forecast
	49	2038	127.2118982	86.4273706	167.9964259	Forecast				49	2038	74.58094254	49.17392109	99.98798457	Forecast
	50	2039	127.2118982	85.3861734	169.0376231	Forecast				50	2039	74.58095237	48.48417196	100.6777304	Forecast
	51	2040	127.2118982	84.37027338	170.0535231	Forecast				51	2040	74.58095404	47.81219064	101.3497093	Forecast
	52	2041	127.2118982	83.37791161	171.0458849	Forecast				52	2041	74.58095283	47.15667121	102.0052272	Forecast
	53	2042	127.2118982	82.40752405	172.0162724	Forecast				53	2042	74.58095119	46.51645982	102.6454379	Forecast
	54	2043	127.2118982	81.45771253	172.9660839	Forecast				54	2043	74.58094996	45.89053132	103.2713662	Forecast
	55	2044	127.2118982	80.52722118	173.8965753	Forecast				55	2044	74.58094923	45.27797018	103.8839273	Forecast
	56	2045	127.2118982	79.61491687	174.8088796	Forecast				56	2045	74.58094888	44.67795478	104.4839427	Forecast
	57	2046	127.2118982	78.71977312	175.7040233	Forecast				57	2046	74.58094875	44.08974438	105.0721531	Forecast
	58	2047	127.2118982	77.84085651	176.58294	Forecast				58	2047	74.58094873	43.51266847	105.6492291	Forecast
	59	2048	127.2118982	121.8156033	132.6081932	Forecast				59	2048	74.58094874	72.10119031	75.92112707	Forecast
	60	2049	127.2118982	116.4818674	137.9419291	Forecast				60	2049	74.58094876	70.17076803	78.59422031	Forecast
	61	2050	127.2118982	113.0292636	141.3945329	Forecast				61	2050	74.58094878	68.02408019	81.0803532	Forecast
