# Supplementary material for: The burden of interstitial lung disease and pulmonary sarcoidosis lung cancer among adolescents and young adults from 1990 to 2021 and its projections: a comparative study between China and other G20 countries
Source: Front Med (Lausanne). 2025 Dec 10;12:1680118. doi: 10.3389/fmed.2025.1680118 (PMC12727580; doi:10.3389/fmed.2025.1680118)
Supplement: Supplementary file 2 [file Data_Sheet_1.ZIP › Additional file 1/Table S2.csv]

	location_name	Overll difference	Aging	Population	Epidemiological change	a_percent	p_percent	r_percent	val_1990	val_2021	diff1
1	China	-2910.06	-55.008	2037.656	-4892.712	-1.89	70.02	-168.13
2	America	4863.21	13.371	11640.4	-6790.558	0.27	239.36	-139.63
3	Argentina	273.15	-1.834	201.61	73.375	-0.67	73.81	26.86
4	Australia	111.84	-1.024	74.442	38.419	-0.92	66.56	34.35
5	Brazil	-763.65	-12.821	705.326	-1456.152	-1.68	92.36	-190.68
6	Canada	330.35	-0.783	307.674	23.459	-0.24	93.14	7.1
7	European Union	144.54	41.89	368.506	-265.854	28.98	254.95	-183.93
8	France	100.69	-15.782	92.859	23.613	-15.67	92.22	23.45
9	Germany	84.96	27.544	56.526	0.894	32.42	66.53	1.05
10	India	10382.82	1060.148	7384.825	1937.845	10.21	71.13	18.66
11	Indonesia	583.29	45.942	405.398	131.952	7.88	69.5	22.62
12	Italy	-113.03	12.832	58.348	-184.214	11.35	51.62	-162.98
13	Japan	-651.3	42.907	58.97	-753.18	6.59	9.05	-115.64
14	Mexico	336.74	2.161	577.949	-243.365	0.64	171.63	-72.27
15	Russian Federation	-792.48	-14.25	-90.658	-687.577	-1.8	-11.44	-86.76
16	Saudi Arabia	612.13	40.317	366.86	204.949	6.59	59.93	33.48
17	South Africa	182.58	8.28	308.189	-133.893	4.53	168.8	-73.33
18	South Korea	360.18	-13.858	237.748	136.289	-3.85	66.01	37.84
19	Turkey	519.89	46.233	333.617	140.038	8.89	64.17	26.94
20	United Kingdom	-330.12	-14.13	222.056	-538.045	-4.28	67.27	-162.98
