# Supplementary material for: The burden of interstitial lung disease and pulmonary sarcoidosis lung cancer among adolescents and young adults from 1990 to 2021 and its projections: a comparative study between China and other G20 countries
Source: Front Med (Lausanne). 2025 Dec 10;12:1680118. doi: 10.3389/fmed.2025.1680118 (PMC12727580; doi:10.3389/fmed.2025.1680118)
Supplement: Supplementary file 2 [file Data_Sheet_1.ZIP › Additional file 1/Table S3.csv]

	location_name	Overll difference	Aging	Population	Epidemiological change	a_percent	p_percent	r_percent	val_1990	val_2021	diff1
1	China	-3.27	-4.101	70.468	-69.635	-125.41	2154.98	-2129.51
2	America	379.61	18.204	739.256	-377.849	4.8	194.74	-99.54
3	Argentina	14.52	0.182	27.552	-13.216	1.25	189.75	-91.02
4	Australia	27.3	-0.075	7.248	20.126	-0.27	26.55	73.72
5	Brazil	204.65	-0.462	137.955	67.161	-0.23	67.41	32.82
6	Canada	51.36	0.181	16.329	34.848	0.35	31.79	67.85
7	European Union	174.29	5.854	24.316	144.121	3.36	13.95	82.69
8	France	37.79	-0.935	6.758	31.964	-2.47	17.88	84.58
9	Germany	23.07	1.421	3.618	18.03	6.16	15.68	78.15
10	India	1044.34	151.268	865.032	28.039	14.48	82.83	2.68
11	Indonesia	59.47	2.894	34.045	22.535	4.87	57.25	37.89
12	Italy	59.74	0.275	2.149	57.318	0.46	3.6	95.95
13	Japan	18.94	2.744	1.902	14.295	14.49	10.04	75.48
14	Mexico	304.14	1.214	116.903	186.019	0.4	38.44	61.16
15	Russian Federation	-77.59	4.746	-4.051	-78.289	6.12	-5.22	-100.9
16	Saudi Arabia	114.59	6.791	72.592	35.203	5.93	63.35	30.72
17	South Africa	-11.2	1.874	36.466	-49.542	16.73	325.59	-442.34
18	South Korea	4.83	0.194	3.68	0.958	4.02	76.19	19.83
19	Turkey	24.07	2.994	21.943	-0.87	12.44	91.16	-3.61
20	United Kingdom	92.46	-0.951	13.146	80.262	-1.03	14.22	86.81
