# Supplementary material for: The burden of interstitial lung disease and pulmonary sarcoidosis lung cancer among adolescents and young adults from 1990 to 2021 and its projections: a comparative study between China and other G20 countries
Source: Front Med (Lausanne). 2025 Dec 10;12:1680118. doi: 10.3389/fmed.2025.1680118 (PMC12727580; doi:10.3389/fmed.2025.1680118)
Supplement: Supplementary file 2 [file Data_Sheet_1.ZIP › Additional file 1/Table S4.csv]

	location_name	Overll difference	Aging	Population	Epidemiological change	a_percent	p_percent	r_percent	val_1990	val_2021	diff1
1	China	-3474	-287.411	5932.784	-9119.376	-8.27	170.78	-262.5
2	America	28585.07	1023.472	53329.69	-25768.094	3.58	186.56	-90.15
3	Argentina	1161.38	7.868	1822.291	-668.782	0.68	156.91	-57.59
4	Australia	1702.87	-5.198	493.455	1214.616	-0.31	28.98	71.33
5	Brazil	11565.59	-70.931	8836.766	2799.759	-0.61	76.41	24.21
6	Canada	3468.15	-33.015	1265.121	2236.048	-0.95	36.48	64.47
7	European Union	11083.22	359.146	1796.024	8928.047	3.24	16.2	80.55
8	France	2374.16	-63.275	478.877	1958.555	-2.67	20.17	82.49
9	Germany	1478.32	101.297	261.063	1115.963	6.85	17.66	75.49
10	India	68184.11	8962.676	56105.285	3116.15	13.14	82.28	4.57
11	Indonesia	4063.43	183.484	2393.478	1486.468	4.52	58.9	36.58
12	Italy	3563.25	27.032	185.151	3351.07	0.76	5.2	94.05
13	Japan	966.73	210.527	172.674	583.53	21.78	17.86	60.36
14	Mexico	18375.95	35.648	7390.079	10950.223	0.19	40.22	59.59
15	Russian Federation	-5231.8	328.17	-327.639	-5232.327	6.27	-6.26	-100.01
16	Saudi Arabia	7196.41	376.985	4645.933	2173.493	5.24	64.56	30.2
17	South Africa	-521.71	115.038	2382.779	-3019.531	22.05	456.72	-578.78
18	South Korea	727.69	8.633	462.051	257.01	1.19	63.5	35.32
19	Turkey	1933.62	208.78	1631.261	93.582	10.8	84.36	4.84
20	United Kingdom	5193.93	-65.794	953.047	4306.679	-1.27	18.35	82.92
