# Supplementary material for: The burden of interstitial lung disease and pulmonary sarcoidosis lung cancer among adolescents and young adults from 1990 to 2021 and its projections: a comparative study between China and other G20 countries
Source: Front Med (Lausanne). 2025 Dec 10;12:1680118. doi: 10.3389/fmed.2025.1680118 (PMC12727580; doi:10.3389/fmed.2025.1680118)
Supplement: Supplementary file 2 [file Data_Sheet_1.ZIP › Additional file 1/Table S5.csv]

	location_name	Overll difference	Aging	Population	Epidemiological change	a_percent	p_percent	r_percent	val_1990	val_2021	diff1
1	China	23489.49	-1944.103	13697.545	11736.048	-8.28	58.31	49.96
2	America	-8206.31	592.874	9997.527	-18796.715	7.22	121.83	-229.05
3	Argentina	-362.56	15.479	353.262	-731.3	4.27	97.44	-201.7
4	Australia	269.66	-2.95	263.45	9.165	-1.09	97.7	3.4
5	Brazil	766.32	29.077	1213.08	-475.835	3.79	158.3	-62.09
6	Canada	-186.78	7.582	351.55	-545.916	4.06	188.22	-292.28
7	European Union	-2578.34	530.765	867.655	-3976.755	20.59	33.65	-154.24
8	France	1874.93	-109.566	525.175	1459.322	-5.84	28.01	77.83
9	Germany	-608.11	108.833	166.583	-883.527	17.9	27.39	-145.29
10	India	6765.63	909.78	4560.226	1295.622	13.45	67.4	19.15
11	Indonesia	2999.56	332.176	1942.971	724.418	11.07	64.78	24.15
12	Italy	-448.75	42.246	81.108	-572.102	9.41	18.07	-127.49
13	Japan	-460.53	232.098	58.704	-751.334	50.4	12.75	-163.15
14	Mexico	38.07	15.516	647.508	-624.952	40.76	1700.84	-1641.59
15	Russian Federation	-2209.68	374.865	-194.536	-2390.012	16.96	-8.8	-108.16
16	Saudi Arabia	142.95	16.658	101.515	24.777	11.65	71.01	17.33
17	South Africa	-245.59	31.64	471.104	-748.335	12.88	191.83	-304.71
18	South Korea	119.66	18.287	258.708	-157.331	15.28	216.2	-131.48
19	Turkey	-422.63	253.753	1033.686	-1710.068	60.04	244.58	-404.63
20	United Kingdom	62.84	-34.795	232.742	-135.107	-55.37	370.37	-215
