# Supplementary material for: The burden of interstitial lung disease and pulmonary sarcoidosis lung cancer among adolescents and young adults from 1990 to 2021 and its projections: a comparative study between China and other G20 countries
Source: Front Med (Lausanne). 2025 Dec 10;12:1680118. doi: 10.3389/fmed.2025.1680118 (PMC12727580; doi:10.3389/fmed.2025.1680118)
Supplement: Supplementary file 2 [file Data_Sheet_1.ZIP › Additional file 1/Table S6.csv]

	location_name	Overll difference	Aging	Population	Epidemiological change	a_percent	p_percent	r_percent	val_1990	val_2021	diff1
1	China	3112.33	-1022.416	5662.781	-1528.033	-32.85	181.95	-49.1
2	America	-4110.38	215.165	3362.064	-7687.612	5.23	81.79	-187.03
3	Argentina	-198.55	8.964	160.364	-367.874	4.51	80.77	-185.28
4	Australia	29.69	-0.973	78.054	-47.392	-3.28	262.9	-159.62
5	Brazil	283.63	20.941	550.481	-287.794	7.38	194.08	-101.47
6	Canada	-139.95	1.967	115.57	-257.487	1.41	82.58	-183.98
7	European Union	-2537.5	228.488	311.424	-3077.412	9	12.27	-121.28
8	France	12.7	-34.267	158.324	-111.356	-269.82	1246.65	-876.82
9	Germany	-527.21	34.243	56.603	-618.06	6.5	10.74	-117.23
10	India	3019.12	417.752	2112.22	489.149	13.84	69.96	16.2
11	Indonesia	1346.4	158.952	903.329	284.122	11.81	67.09	21.1
12	Italy	-306.79	20.463	31.145	-358.396	6.67	10.15	-116.82
13	Japan	-539.34	86.568	18.131	-644.044	16.05	3.36	-119.41
14	Mexico	-29.27	8.26	285.508	-323.034	28.22	975.43	-1103.64
15	Russian Federation	-1156.48	158.721	-78.679	-1236.525	13.72	-6.8	-106.92
16	Saudi Arabia	63.32	7.769	46.722	8.828	12.27	73.79	13.94
17	South Africa	-121.54	13.693	223.673	-358.911	11.27	184.03	-295.3
18	South Korea	-240.15	6.479	93.278	-339.906	2.7	38.84	-141.54
19	Turkey	-254.29	122.031	478.51	-854.829	-47.99	-188.17	336.16
20	United Kingdom	-87.67	-12.137	86.26	-161.798	-13.84	98.39	-184.55
