# Supplementary material for: The burden of interstitial lung disease and pulmonary sarcoidosis lung cancer among adolescents and young adults from 1990 to 2021 and its projections: a comparative study between China and other G20 countries
Source: Front Med (Lausanne). 2025 Dec 10;12:1680118. doi: 10.3389/fmed.2025.1680118 (PMC12727580; doi:10.3389/fmed.2025.1680118)
Supplement: Supplementary file 2 [file Data_Sheet_1.ZIP › Additional file 1/Table S7.csv]

	location_name	Overll difference	Aging	Population	Epidemiological change	a_percent	p_percent	r_percent	val_1990	val_2021	diff1
1	China	-720.94	-818.93	4753.081	-4655.095	-113.59	659.29	-645.7
2	America	-3544.99	150.815	2445.081	-6140.884	4.25	68.97	-173.23
3	Argentina	-189.99	7.217	138.761	-335.964	3.8	73.04	-176.83
4	Australia	-6.96	-0.534	46.422	-52.845	-7.67	666.98	-759.27
5	Brazil	204.9	16.583	487.39	-299.073	8.09	237.87	-145.96
6	Canada	-135.38	1.352	81.447	-218.175	1	60.16	-161.16
7	European Union	-2698.22	164.563	233.754	-3096.537	6.1	8.66	-114.76
8	France	-288.21	-21.608	101.73	-368.337	-7.5	35.3	-127.8
9	Germany	-505.1	24.574	41.379	-571.049	4.87	8.19	-113.06
10	India	2619.77	361.312	1911.69	346.768	13.79	72.97	13.24
11	Indonesia	1186.3	136.877	824.478	224.949	11.54	69.5	18.96
12	Italy	-302.39	14.806	23.594	-340.792	4.9	7.8	-112.7
13	Japan	-553.24	52.523	11.344	-617.111	9.49	2.05	-111.54
14	Mexico	-51.2	6.216	255.394	-312.812	12.14	498.82	-610.96
15	Russian Federation	-1105.49	127.954	-65.922	-1167.525	11.57	-5.96	-105.61
16	Saudi Arabia	56.21	6.837	42.324	7.05	12.16	75.3	12.54
17	South Africa	-113.68	12.089	198.792	-324.564	10.63	174.87	-285.51
18	South Korea	-353.17	4.607	69.27	-427.049	1.3	19.61	-120.92
19	Turkey	-256.26	106.059	439.09	-801.413	41.39	171.35	-312.73
20	United Kingdom	-121.96	-8.873	64.019	-177.11	-7.28	52.49	-145.22
