# Supplementary material for: The burden of interstitial lung disease and pulmonary sarcoidosis lung cancer among adolescents and young adults from 1990 to 2021 and its projections: a comparative study between China and other G20 countries
Source: Front Med (Lausanne). 2025 Dec 10;12:1680118. doi: 10.3389/fmed.2025.1680118 (PMC12727580; doi:10.3389/fmed.2025.1680118)
Supplement: Supplementary file 2 [file Data_Sheet_1.ZIP › Additional file 1/Table S8.csv]

	location_name	Overll difference	Aging	Population	Epidemiological change	a_percent	p_percent	r_percent	val_1990	val_2021	diff1
1	China	-33593.43	-40880.69	271676.465	-264389.209	-121.69	808.72	-787.03
2	America	-193757.28	7817.88	137367.989	-338943.145	4.03	70.9	-174.93
3	Argentina	-10260.58	359.306	7853.097	-18472.983	3.5	76.54	-180.04
4	Australia	-431.86	-27.738	2603.382	-3007.507	-6.42	602.83	-696.41
5	Brazil	12334.22	766.363	28108.399	-16540.546	6.21	227.89	-134.1
6	Canada	-7510.07	75.417	4596.048	-12181.531	1	61.2	-162.2
7	European Union	-150904.72	8381.828	13196.055	-172482.607	5.55	8.74	-114.3
8	France	-15540.3	-1157.57	5664.793	-20047.524	-7.45	36.45	-129
9	Germany	-27971.89	1336.701	2321.473	-31630.066	4.78	8.3	-113.08
10	India	149829.88	18913.619	111296.062	19620.2	12.62	74.28	13.09
11	Indonesia	69172.8	6988.566	48372.353	13811.881	10.1	69.93	19.97
12	Italy	-17031.21	748.95	1336.325	-19116.488	4.4	7.85	-112.24
13	Japan	-30713.97	2635.037	639.142	-33988.15	8.58	2.08	-110.66
14	Mexico	-3039.76	268.059	14958.536	-18266.354	8.82	492.1	-600.91
15	Russian Federation	-62704.65	6657.165	-3723.143	-65638.674	10.62	-5.94	-104.68
16	Saudi Arabia	3180.81	366.07	2416.621	398.116	11.51	75.98	12.52
17	South Africa	-6244.83	669.216	11151.079	-18065.122	10.72	178.56	-289.28
18	South Korea	-20448.18	237.758	3970.885	-24656.822	1.16	19.42	-120.58
19	Turkey	-15178.81	5406.239	25693.86	-46278.907	35.62	169.27	-304.89
20	United Kingdom	-6705.98	-476.911	3586.404	-9815.468	-7.11	53.48	-146.37
