# Supplementary material for: The burden of interstitial lung disease and pulmonary sarcoidosis lung cancer among adolescents and young adults from 1990 to 2021 and its projections: a comparative study between China and other G20 countries
Source: Front Med (Lausanne). 2025 Dec 10;12:1680118. doi: 10.3389/fmed.2025.1680118 (PMC12727580; doi:10.3389/fmed.2025.1680118)
Supplement: Supplementary file 2 [file Data_Sheet_1.ZIP › Additional file 1/Table S9.csv]

male		Year	Value	Lower	Upper	Type			female		Year	Value	Lower	Upper	Type
	1	1990	0.961192274			Actual				1	1990	1.043339927			Actual
	2	1991	0.964620072			Actual				2	1991	1.046141358			Actual
	3	1992	0.967516752			Actual				3	1992	1.048129243			Actual
	4	1993	0.969712413			Actual				4	1993	1.049299261			Actual
	5	1994	0.971101196			Actual				5	1994	1.049668601			Actual
	6	1995	0.971534194			Actual				6	1995	1.049035464			Actual
	7	1996	0.971720183			Actual				7	1996	1.047728119			Actual
	8	1997	0.972276427			Actual				8	1997	1.046181561			Actual
	9	1998	0.972824658			Actual				9	1998	1.044331116			Actual
	10	1999	0.973063976			Actual				10	1999	1.042423562			Actual
	11	2000	0.972719029			Actual				11	2000	1.040577111			Actual
	12	2001	0.971260033			Actual				12	2001	1.038421739			Actual
	13	2002	0.968456528			Actual				13	2002	1.035620652			Actual
	14	2003	0.964373611			Actual				14	2003	1.032040955			Actual
	15	2004	0.959034183			Actual				15	2004	1.027448949			Actual
	16	2005	0.95247435			Actual				16	2005	1.02165641			Actual
	17	2006	0.919306555			Actual				17	2006	0.981341122			Actual
	18	2007	0.849972496			Actual				18	2007	0.894085202			Actual
	19	2008	0.768511841			Actual				19	2008	0.791284513			Actual
	20	2009	0.699330557			Actual				20	2009	0.704597274			Actual
	21	2010	0.667047067			Actual				21	2010	0.665820373			Actual
	22	2011	0.662103448			Actual				22	2011	0.662372092			Actual
	23	2012	0.658265914			Actual				23	2012	0.660122025			Actual
	24	2013	0.655145548			Actual				24	2013	0.658550378			Actual
	25	2014	0.65227167			Actual				25	2014	0.657066938			Actual
	26	2015	0.649163434			Actual				26	2015	0.655110886			Actual
	27	2016	0.644970979			Actual				27	2016	0.651994992			Actual
	28	2017	0.639990537			Actual				28	2017	0.648154194			Actual
	29	2018	0.635396264			Actual				29	2018	0.644505996			Actual
	30	2019	0.632360866			Actual				30	2019	0.641904842			Actual
	31	2020	0.632226474			Actual				31	2020	0.640395213			Actual
	32	2021	0.632251982			Actual				32	2021	0.640112246			Actual
	33	2022	0.632057333	0.513946414	0.748896788	Forecast				33	2022	0.642857124	0.502553148	0.800321838	Forecast
	34	2023	0.631800375	0.47696356	0.785718925	Forecast				34	2023	0.646420626	0.458249254	0.846449425	Forecast
	35	2024	0.631575364	0.444347751	0.818286924	Forecast				35	2024	0.649462411	0.419280009	0.885679456	Forecast
	36	2025	0.631421601	0.416475918	0.846179165	Forecast				36	2025	0.651437493	0.386203151	0.918152718	Forecast
	37	2026	0.631341243	0.392803906	0.869900694	Forecast				37	2026	0.65234934	0.358350677	0.945120493	Forecast
	38	2027	0.631317338	0.37243969	0.890316824	Forecast				38	2027	0.652479732	0.334579686	0.968096666	Forecast
	39	2028	0.631327542	0.354489711	0.908307165	Forecast				39	2028	0.652177935	0.313732273	0.988404346	Forecast
	40	2029	0.6313523	0.338217977	0.924603569	Forecast				40	2029	0.651735585	0.294851301	1.007017597	Forecast
	41	2030	0.631378257	0.323088125	0.939744184	Forecast				41	2030	0.651338176	0.277244118	1.024566052	Forecast
	42	2031	0.631398438	0.308746486	0.954086984	Forecast				42	2031	0.65106831	0.260467001	1.04140631	Forecast
	43	2032	0.631410773	0.29498186	0.967847684	Forecast				43	2032	0.650934449	0.244273422	1.057708445	Forecast
	44	2033	0.631416154	0.281680971	0.981143068	Forecast				44	2033	0.650905085	0.228551073	1.073533883	Forecast
	45	2034	0.631416735	0.268789278	0.994029817	Forecast				45	2034	0.650936655	0.213263653	1.088894458	Forecast
	46	2035	0.631414772	0.25628151	1.006534136	Forecast				46	2035	0.650990933	0.198406756	1.103790004	Forecast
	47	2036	0.631412019	0.244142735	1.018671058	Forecast				47	2036	0.651042478	0.183980662	1.118227002	Forecast
	48	2037	0.631409547	0.232358429	1.030454763	Forecast				48	2037	0.651079055	0.169977781	1.132223788	Forecast
	49	2038	0.631407823	0.220910884	1.041902482	Forecast				49	2038	0.65109838	0.156380087	1.14580834	Forecast
	50	2039	0.631406896	0.209779243	1.053034641	Forecast				50	2039	0.651103832	0.143161731	1.159013426	Forecast
	51	2040	0.631406596	0.198941063	1.063873385	Forecast				51	2040	0.651100785	0.130293274	1.171872042	Forecast
	52	2041	0.631406683	0.188374067	1.074440828	Forecast				52	2041	0.651094213	0.117745434	1.18441438	Forecast
	53	2042	0.631406942	0.178057457	1.084757717	Forecast				53	2042	0.651087578	0.105491512	1.196666457	Forecast
	54	2043	0.631407224	0.167972617	1.094842685	Forecast				54	2043	0.651082658	0.093508452	1.20865002	Forecast
	55	2044	0.631407448	0.15810328	1.104712041	Forecast				55	2044	0.651079907	0.08177689	1.220383148	Forecast
	56	2045	0.631407587	0.148435364	1.114379918	Forecast				56	2045	0.651078985	0.070280619	1.231881114	Forecast
	57	2046	0.631407651	0.138956629	1.123858594	Forecast				57	2046	0.651079236	0.059005861	1.243157186	Forecast
	58	2047	0.631407661	0.129656311	1.133158859	Forecast				58	2047	0.651080019	0.047940582	1.254223239	Forecast
	59	2048	0.631407641	0.61961046	0.644504206	Forecast				59	2048	0.651080867	0.626729507	0.65898474	Forecast
	60	2049	0.631407612	0.590638467	0.672962282	Forecast				60	2049	0.651081524	0.593523554	0.699317698	Forecast
	61	2050	0.631407585	0.553267978	0.709882751	Forecast				61	2050	0.651081911	0.549486225	0.749438597	Forecast
